# Supplementary material for: Early vascular unclamping reduces warm ischaemia time in robot-assisted laparoscopic partial nephrectomy
Source: F1000Res. 2015 May 6;4:108. [Version 1] doi: 10.12688/f1000research.6276.1 (PMC4431378; doi:10.12688/f1000research.6276.1)
Supplement: Raw data — Pre-, post- and perioperative data for patients undergoing robot-assisted laparoscopic partial nephrectomy 23. [file f1000research-4-6732-s0000.tgz]

Archive with 1 entries (1 files):
- fc89070b-ace7-4e6a-8b6d-d75c5742bf2a_Raw_data_final.csv
