# Supplementary material for: Early vascular unclamping reduces warm ischaemia time in robot-assisted laparoscopic partial nephrectomy
Source: F1000Res. 2015 May 6;4:108. [Version 1] doi: 10.12688/f1000research.6276.1 (PMC4431378; doi:10.12688/f1000research.6276.1)
Supplement: Raw data — Pre-, post- and perioperative data for patients undergoing robot-assisted laparoscopic partial nephrectomy 23. [file f1000research-4-6732-s0000.tgz › fc89070b-ace7-4e6a-8b6d-d75c5742bf2a_Raw_data_final.csv]

Operation date	Age	Gender	BMI	ASA	Side	Preop eGFR	Post op eGFR D1	6 months eGFR	Tumour Size (mm)	Endophytic / exophytic	operating time (mins)	console time (mins)	Clamp time / WIT (mins)	blood loss (ml)	post-op hospitalisation (nights)	complications	histology	Positive Margin	final tumour size (mm)
20/07/2011	57	F	20.1	3	Left	90	90	76	1.6	exophytic	210	190	21	100	5		AML	FALSE	18x15x10
05/09/2011	70	F	N/A	3	Left	63	66	57	2.7	exophytic	260	180	24	50	6	PMC, neuralgic pain	Clear Cell RCC	FALSE	20x17x15
23/11/2011	70	M	29.4	2	Left	90	67	88	5	exophytic	280	195	25	1000	3		Clear Cell RCC	FALSE	42x38x30
01/02/2012	75	M	25.1	2	Left	78	55	53	1.7	exophytic	225	180	13	50	3		Clear Cell RCC	FALSE	12x10x10
12/04/2012	68	F	27.1	2	Right	53	48	54	1.3	endophytic	210	180	15	700	6		Clear Cell RCC	FALSE	45x30x20
23/05/2012	65	M	23.7	2	Right	66	39	63	2.5	exophytic	225	195	13	200	6		Papillary RCC	FALSE	30x28x20
10/10/2012	63	F	35.3	2	Left	72	62	53	4.4	exophytic	240	200	20	500	6		Clear Cell RCC	TRUE	55x40x35
24/04/2013	48	F	27.1	2	Right	90	72	90	2.6	exophytic	280	220	15	50	2		Papillary RCC	FALSE	25x20x20
25/04/2013	70	M	25.3	2	Right	70	44	70	3.5	exophytic	180	160	15	50	2		Clear Cell RCC	FALSE	30x25x22
22/05/2013	58	M	32.4	2	Left	90	79	90	3	exophytic	230	200	13	100	2		Eosinophilic va	FALSE	32x30x28
31/07/2013	80	M	27.8	2	Left	71	40	84	2.2	exophytic	230	210	11	100	2		Eosinophilic va	FALSE	25x20x20
11/09/2013	69	M	26.8	2	Right	73	48	55	2.7	endophytic	240	210	17	200	2		Papillary RCC	FALSE	25x25x18
12/09/2013	59	M	32.4	2	Right	75	61	87	1.9	endophytic	210	150	17	100	2		Eosinophilic va	FALSE	20x20x17
23/11/2011	63	M	26.9	2	Right	81	78	N/A	2.8	exophytic	220	180	10	200	2		Clear Cell RCC	FALSE	N/A
28/03/2012	74	F	29.4	2	Left	90	70	N/A	3	exophytic	260	230	12	50	2		Clear Cell RCC	FALSE	N/A
11/04/2012	58	M	30.2	2	Left	72	64	N/A	2	exophytic	243	185	8	400	1		Clear Cell RCC	FALSE	N/A
